# Supplementary material for: Menstrual Hygiene Preparedness Among Schools in India: A Systematic Review and Meta-Analysis of System-and Policy-Level Actions
Source: Int J Environ Res Public Health. 2020 Jan 19;17(2):647. doi: 10.3390/ijerph17020647 (PMC7013590; doi:10.3390/ijerph17020647)
Supplement: Supplementary file 1 [file ijerph-17-00647-s001.zip]

Archive with 2 entries (2 files):
- Final Quality assessment sheet MHM meta analysis.rtf
- PRISMA 2009 checklist.doc
